# Supplementary material for: Fatty acid oxidation is associated with proliferation and prognosis in breast and other cancers
Source: BMC Cancer. 2018 Aug 9;18:805. doi: 10.1186/s12885-018-4626-9 (PMC6085695; doi:10.1186/s12885-018-4626-9)
Supplement: Supplementary file 1 — Table S1. Published gene expression datasets analysed in this study. (XLSX 10 kb) [file 12885_2018_4626_MOESM1_ESM.xlsx]

## Sheet: Sheet1
Table 1 KEGG pathways associated with disease-specific survival in METABRIC training cohort.
KEGG pathways	Enrichment score	Normalised enrichment score	Nominal p-value	FDR q value
Valine, leucine, isoleucine degradation	0.53	1.74	0	0.03
Base excision repair	0.55	1.71	0	0.03
Pyrimidine metabolism	0.48	1.68	0	0.03
DNA replication	0.52	1.66	0	0.03
Glyoxylate and dicarboxylate metabolism	0.58	1.63	0.002	0.03
Oocyte meiosis	0.46	1.62	0	0.03
Glycine, serine, threonine metabolism	0.51	1.61	0.002	0.03
Proteasome	0.48	1.58	0.002	0.04
Fatty acid metabolism	0.48	1.58	0.002	0.04
Proliferation associated pathways are highlighted in red, while the Fatty Acid Metabolism pathway analysed further in this study is
highlighted in blue.
