# Supplementary material for: Fatty acid oxidation is associated with proliferation and prognosis in breast and other cancers
Source: BMC Cancer. 2018 Aug 9;18:805. doi: 10.1186/s12885-018-4626-9 (PMC6085695; doi:10.1186/s12885-018-4626-9)
Supplement: Supplementary file 2 — Table S2. FAO signature expression and outcome in colorectal cancer datasets. (XLSX 10 kb) [file 12885_2018_4626_MOESM2_ESM.xlsx]

## Sheet: Sheet1
Table 2 Gene symbols and names for members of the 19-gene FAO signature.
Gene symbol	Gene name
ACAA1	acetyl CoA acyltransferase 1
CPT1A	carnitine palmitoyl transferase 1A
ACADM	acyl CoA dehydrogenase, C-4 to C-12 straight chain
GCDH	glutaryl-CoA dehydrogenase
ACADS	acyl CoA dehydrogenase, C-2 to C-3 straight chain
ACAT2	acetyl CoA acetyltransferase 2
ECI2	enoyl CoA isomerase 2
ACAT1	acetyl CoA acetyltransferase 1
ACADSB	acyl CoA dehydrogenase, short/branched chain
CYP4A11	cytochrome P450 family 4 subfamily A member 11
ACADVL	acyl CoA dehydrogenase, very long
ADH1A	alcohol dehydrogenase 1A, (class I), alpha polypeptide
CPT2	carnitine palmitoyl transferase 2
HADHB	hydroxyacyl CoA dehydrogenase/3-ketoacyl CoA thiolase/enoyl CoA hydratase, trifunctional protein beta subunit
ADH1B	alcohol dehydrogenase 1B, (class I), beta polypeptide
ALDH9A1	alcohol dehydrogenase 9, family member A1
ACSL5	acyl-CoA synthetase long-chain family member 5
ADH4	alcohol dehydrogenase 4 (class II), pi polypeptide
ADLH3A2	aldehyde dehydrogenase 3 family member A2
